# Supplementary material for: Antiviral Action against SARS-CoV-2 of a Synthetic Peptide Based on a Novel Defensin Present in the Transcriptome of the Fire Salamander (Salamandra salamandra)
Source: Pharmaceutics. 2024 Jan 29;16(2):190. doi: 10.3390/pharmaceutics16020190 (PMC10892092; doi:10.3390/pharmaceutics16020190)
Supplement: Supplementary file 1 [file pharmaceutics-16-00190-s001.zip]

Archive with 1 entries (1 files):
- pharmaceutics-2798638-supplementary.pdf
